# Supplementary material for: InfoScan: A New Transcript Identification Tool Based on scRNA-Seq and Its Application in Glioblastoma
Source: Int J Mol Sci. 2025 Feb 28;26(5):2208. doi: 10.3390/ijms26052208 (PMC11900204; doi:10.3390/ijms26052208)
Supplement: Supplementary file 1 [file ijms-26-02208-s001.zip]

Archive with 2 entries (2 files):
- Supplementary Table S1.csv
- Supplementary.pdf
