# Supplementary material for: InfoScan: A New Transcript Identification Tool Based on scRNA-Seq and Its Application in Glioblastoma
Source: Int J Mol Sci. 2025 Feb 28;26(5):2208. doi: 10.3390/ijms26052208 (PMC11900204; doi:10.3390/ijms26052208)
Supplement: Supplementary file 1 [file ijms-26-02208-s001.zip › Supplementary Table S1.csv]

p_val	avg_log2FC	pct.1	pct.2	p_val_adj	celltype	gene
9.76765410229334e-74	4.86959296142143	1	0.351	7.41618905370724e-69	Astocyte	SPARCL1
0	4.2206547204191	0.932	0.009	0	Astocyte	ETNPPL
5.56709116991134e-74	4.1060942582538	0.977	0.304	4.22686964166688e-69	Astocyte	CPE
0	3.48879698783596	0.716	0.006	0	Astocyte	WIF1
9.72065465483324e-62	3.21981730770176	0.966	0.341	7.38050425322869e-57	Astocyte	ALDOC
3.91043065622488e-74	3.21166995737647	0.977	0.301	2.9690335800453e-69	Astocyte	SLC1A2
4.99914197389767e-103	3.19217711753177	0.989	0.185	3.79564853510154e-98	Astocyte	ATP1A2
2.59512602400016e-42	3.07969979040075	1	0.835	1.97037538498236e-37	Astocyte	GLUL
3.90979659697387e-54	2.99539485653107	1	0.488	2.96855216421838e-49	Astocyte	CLU
2.04736193775765e-91	2.9177388244333	0.966	0.202	1.55448002486188e-86	Astocyte	AQP4
6.52109817220857e-132	2.42572053251353	0.411	0.068	4.95120899823108e-127	Macrophages-Tumor-associated	RNASE1
5.03399862827949e-299	1.96681980250425	0.802	0.152	3.82211379850749e-294	Macrophages-Tumor-associated	TGFBI
1.56094141128021e-223	1.92702865682282	0.998	0.95	1.18516037592861e-218	Macrophages-Tumor-associated	FTL
7.19313692366291e-160	1.67016621072129	0.481	0.075	5.4614611406603e-155	Macrophages-Tumor-associated	S100A9
5.92865448087806e-223	1.58907512024015	0.576	0.081	4.50139020115147e-218	Macrophages-Tumor-associated	S100A4
2.04040968092589e-203	1.56046949641683	0.913	0.362	1.54920145433979e-198	Macrophages-Tumor-associated	HLA-DRB1
1.07436504350048e-207	1.55887483474379	0.855	0.32	8.15722402928173e-203	Macrophages-Tumor-associated	HLA-DRB5
2.63827621274619e-111	1.49047377121893	0.367	0.063	2.00313759728968e-106	Macrophages-Tumor-associated	S100A8
1.1637364406583e-206	1.4780271283999	0.759	0.21	8.83578529934218e-202	Macrophages-Tumor-associated	VAMP8
2.35253953837104e-227	1.47228578314279	0.953	0.332	1.7861891699036e-222	Macrophages-Tumor-associated	FCER1G
4.94000846391116e-149	3.0098113223355	0.619	0.188	3.75075082630919e-144	Microglia	CCL2
3.28527005039051e-253	2.94340183839772	0.733	0.144	2.4943741384595e-248	Microglia	IL1B
7.01237801121908e-308	2.54534728360057	0.982	0.369	5.3242181287982e-303	Microglia	CD83
2.50177066024126e-246	2.468216713218	0.627	0.086	1.89949439149478e-241	Microglia	CH25H
6.57104587777078e-300	2.3458804119055	0.984	0.389	4.98913229315624e-295	Microglia	A2M
2.96220539418483e-111	2.27673080424343	0.552	0.174	2.24908406758878e-106	Microglia	ENSG00000288943
6.73730439364186e-247	2.13260527509259	1	0.483	5.11536573391652e-242	Microglia	CD74
1.24829266465221e-253	2.0407072037186	0.992	0.413	9.47778688563834e-249	Microglia	C3
2.59708919374586e-254	1.99388476811972	0.859	0.265	1.97186594124348e-249	Microglia	EGR2
1.16022132989608e-121	1.99030309778144	0.565	0.167	8.80909646936894e-117	Microglia	CXCL8
1.78794246709939e-277	2.62460682980158	0.494	0.012	1.35751319756989e-272	Neoplastic-CD9	KCNE5
2.26466943072507e-26	2.53455754357352	0.657	0.515	1.71947291197231e-21	Neoplastic-CD9	H4C3
1.1896458406057e-99	2.44999796418361	0.945	0.885	9.03250500938283e-95	Neoplastic-CD9	DBI
5.24571549541285e-86	2.02837407414529	0.895	0.593	3.98286194704716e-81	Neoplastic-CD9	HSPB1
4.44245874918406e-41	1.79829952176834	0.299	0.08	3.37298122990549e-36	Neoplastic-CD9	TIMP4
7.10171842548003e-106	1.76280149014335	0.884	0.346	5.39205073172997e-101	Neoplastic-CD9	PTN
1.16349682965689e-67	1.67938904421522	0.802	0.549	8.83396602885289e-63	Neoplastic-CD9	CD9
1.08486322123329e-59	1.62934144003041	0.837	0.581	8.2369324935359e-55	Neoplastic-CD9	SOD1
1.39476668435132e-86	1.56629362700751	0.962	0.66	1.05899055276059e-81	Neoplastic-CD9	TUBA1A
3.5019528512925e-60	1.52957383543688	0.323	0.064	2.65889272187235e-55	Neoplastic-CD9	NNAT
1.03959724964602e-166	5.42494507938649	0.522	0.092	7.89324607766234e-162	Neoplastic-stemness	CHI3L1
1.6325030156076e-262	3.56057459497528	0.852	0.258	1.23949423963023e-257	Neoplastic-stemness	GFAP
2.1527772480583e-200	3.39205747690917	0.985	0.595	1.63451765336074e-195	Neoplastic-stemness	MT2A
6.09568396474408e-286	3.02472935146429	0.989	0.385	4.62820900707159e-281	Neoplastic-stemness	CLU
0	2.97587472164244	0.706	0.064	0	Neoplastic-stemness	ID3
0	2.6665651354105	0.723	0.058	0	Neoplastic-stemness	CCN1
0	2.64517938559766	0.771	0.091	0	Neoplastic-stemness	IGFBP7
1.34990027133782e-305	2.59895549273135	0.7	0.073	1.02492528001595e-300	Neoplastic-stemness	IGFBP2
8.48104329216327e-281	2.40769981455754	0.96	0.29	6.43931693000789e-276	Neoplastic-stemness	CNN3
0	2.40639280234719	0.662	0.034	0	Neoplastic-stemness	CSRP2
1.14326374836397e-168	6.1837492098604	1	0.091	8.68034433582827e-164	Oligodendrocyte	PLP1
2.43139398079112e-62	4.29394667148853	0.987	0.4	1.84606019385547e-57	Oligodendrocyte	CLDND1
3.79574421684686e-90	4.21547909911552	0.987	0.215	2.88195675408314e-85	Oligodendrocyte	QDPR
4.20534346608259e-218	3.98289857254748	0.924	0.048	3.19294908005786e-213	Oligodendrocyte	MAL
2.25741622364251e-115	3.63911469601178	1	0.137	1.71396584196281e-110	Oligodendrocyte	TUBB4A
0	3.42252531791112	0.861	0.003	0	Oligodendrocyte	MAG
3.05802898585859e-99	3.29586501345665	0.987	0.162	2.32183908780299e-94	Oligodendrocyte	APLP1
1.05273071788552e-75	3.27194669251248	1	0.258	7.99296324861759e-71	Oligodendrocyte	CRYAB
5.77774887133974e-53	3.13859135766189	1	0.417	4.38681360805341e-48	Oligodendrocyte	CNP
8.07885524249261e-272	3.05300487390104	0.949	0.037	6.13395163141494e-267	Oligodendrocyte	ENPP2
0	4.88455538632302	0.984	0.069	0	OPC	APOD
0	2.907861388869	0.966	0.161	0	OPC	OLIG1
0	2.83790061812523	0.786	0.005	0	OPC	GPR17
2.324432214596e-293	2.68332864164228	0.95	0.173	1.76484840325416e-288	OPC	DNER
2.44926134920182e-254	2.51915754999404	0.982	0.29	1.85962617199497e-249	OPC	SCD5
1.55942604450772e-225	2.48077771187985	0.977	0.262	1.18400981855293e-220	OPC	BCAN
3.01059014011614e-159	2.47702096781385	0.969	0.575	2.28582066978458e-154	OPC	HTRA1
0	2.47513329585164	0.974	0.058	0	OPC	TNR
4.05233105249007e-219	2.3965011301683	0.963	0.296	3.07677287491361e-214	OPC	MARCKSL1
1.20839201889183e-214	2.36157002775995	0.927	0.231	9.17483724263808e-210	OPC	SLC22A17
